# Supplementary material for: Exploring the Role of MRCP+ for Enhancing Detection of High-Grade Strictures in Primary Sclerosing Cholangitis
Source: J Clin Med. 2025 Aug 6;14(15):5530. doi: 10.3390/jcm14155530 (PMC12347560; doi:10.3390/jcm14155530)
Supplement: Supplementary file 1 [file jcm-14-05530-s001.zip]

Archive with 1 entries (1 files):
- jcm-3769038-supplementary.pdf
